# Supplementary material for: Reduced neural responsiveness to looming stimuli is associated with increased aggression
Source: Soc Cogn Affect Neurosci. 2021 May 7;16(10):1091–9. doi: 10.1093/scan/nsab058 (PMC8483278; doi:10.1093/scan/nsab058)
Supplement: nsab058_Supp [file nsab058_supp.zip]

Archive with 3 entries (3 files):
- Supplemental_Figure_1.gif
- Supplemental_Figure_2.gif
- Supplemental_Material_Loom_Agg-kb.docx
